# Supplementary material for: Feasibility, Acceptability, and Clinical Significance of a Dyadic, Web-Based, Psychosocial and Physical Activity Self-Management Program (TEMPO) Tailored to the Needs of Men with Prostate Cancer and Their Caregivers: A Multi-Center Randomized Pilot Trial
Source: Curr Oncol. 2022 Feb 1;29(2):785–804. doi: 10.3390/curroncol29020067 (PMC8871005; doi:10.3390/curroncol29020067)
Supplement: Supplementary file 1 [file curroncol-29-00067-s001.zip]

Archive with 2 entries (2 files):
- Supplementary materials 2 - Full dyad analysis.xlsx
- Supplementary materials 1 - TEMPO Feedback questionnaire.xlsx
