# Supplementary material for: Feasibility, Acceptability, and Clinical Significance of a Dyadic, Web-Based, Psychosocial and Physical Activity Self-Management Program (TEMPO) Tailored to the Needs of Men with Prostate Cancer and Their Caregivers: A Multi-Center Randomized Pilot Trial
Source: Curr Oncol. 2022 Feb 1;29(2):785–804. doi: 10.3390/curroncol29020067 (PMC8871005; doi:10.3390/curroncol29020067)
Supplement: Supplementary file 1 [file curroncol-29-00067-s001.zip › Supplementary materials 2 - Full dyad analysis.xlsx]

## Sheet: Effect sizes
Appendix 1: Effect sizes for the 4 primary outcomes (post test) by dyad status
	Combined1
	Full data	Only dyads
Outcomes:	Effect size	Effect size
Sample size
n (dyad)	22	22
n (single)	21	0
HADS:
Anxiety	0.24	0.38
Depression	0.31	0.66
Quality of life (SF-12):
MCS	0.38	0.48
PCS	0.3	0.33
MCS: Mental Components Summary score
PCS: Physical Components Summary score
1Generalized Estimating Equations approach (GEE) approach was used to handle the correlated combined data (patient and caregiver)
