# Supplementary material for: Feasibility, Acceptability, and Clinical Significance of a Dyadic, Web-Based, Psychosocial and Physical Activity Self-Management Program (TEMPO) Tailored to the Needs of Men with Prostate Cancer and Their Caregivers: A Multi-Center Randomized Pilot Trial
Source: Curr Oncol. 2022 Feb 1;29(2):785–804. doi: 10.3390/curroncol29020067 (PMC8871005; doi:10.3390/curroncol29020067)
Supplement: Supplementary file 1 [file curroncol-29-00067-s001.zip › Supplementary materials 1 - TEMPO Feedback questionnaire.xlsx]

## Sheet: Sheet1
Table 3 Fup variables for intervention group by PT/CG (n=31)
	Intervention (n=31)
	Patient (n=21)	CG (n=10)		Patient (n=21)			CG (n=10)
Variables	mean (SD)	mean (SD)		Disagree	Neutral*	Agree	Disagree	Neutral	Agree
SUS score (0-100)	72.6 (15.7)	77.5 (17.8)
SUS score >68, %	10 (50.0)	7 (77.8)
(missing)	(1)	(1)
Patient experience:
1. Participating in the TEMPO program was a positive experience for me.	4.3 (1.2)	4 (1.4)		0	47.4	52.6	10	50	40
2. I am very satisfied with the TEMPO program.	4.3 (1.1)	3.7 (1.4)		0	57.9	42.1	10	60	30
3. The sailing metaphor used in the program was appropriate.	3.7 (1.6)	3.2 (2)		5.3	47.4	47.4	20	40	40
4. The length of the TEMPO program was appropriate.	4.1 (1.3)	3.9 (1.5)		0	57.9	42.1	0	60	40
5. The TEMPO program was helpful.	4.4 (1.3)	4.2 (1.5)		0	47.4	52.6	10	60	30
6. The TEMPO program was applicable to my situation.	3.4 (1.9)	3.2 (1.6)		17.7	47.1	35.3	20	60	20
7. The TEMPO program was very doable.	4.3 (1.3)	4.7 (1.1)		0	47.4	52.6	0	30	70
8. The TEMPO program was easy to use.	4.2 (1.3)	4.8 (1)		0	47.4	52.6	0	20	80
9. The TEMPO program is very useful.	4.2 (1.2)	4.2 (1.6)		0	57.9	42.1	10	50	40
10. Working through TEMPO as a pair made the process easier.	3.9 (1.2)	4.6 (1.2)		0	61.1	38.9	0	30	70
11. Working through TEMPO as a pair made the process more enjoyable.	4.1 (1.3)	4.7 (1.3)		0	61.1	38.9	0	30	70
12. The platform was tailored to what I needed.	3.6 (1.5)	3.6 (1.6)		5.3	63.2	31.6	20	50	30
13. I trust the information delivered through TEMPO	4.9 (1)	5 (1.2)		0	26.3	73.7	0	20	80
14. A program like TEMPO should be integrated in routine care.	4.7 (1.1)	4.3 (1.6)		0	36.8	63.2	10	40	50
15. A program like TEMPO is the most appropriate way to provide information and support to men with prostate cancer and their caregivers.	3.8 (1.2)	3.8 (1.4)		5.3	63.2	31.6	10	60	30
16. I would recommend this program for others to use.	4.5 (1.5)	4.3 (1.6)		10.5	26.3	63.2	10	50	40
17. I plan to use TEMPO in the future.	4.1 (1.5)	3.2 (1.3)		10.5	47.4	42.1	10	80	10
A MEAN SCORE of all items > 75% , n (%)	6 (38.1%)	4 (40%)
Part 2 - Feedback on the modules and worksheets1. The length of each module was appropriate.	4.3 (1.1)	4.5 (1.1)		0	52.63	47.4	0	50	50
Part 2 - Feedback on the modules and worksheets2. The order of the modules was appropriate.	4.4 (1.2)	4.5 (1.3)		0	47.4	52.6	0	50	50
Part 2 - Feedback on the modules and worksheets3. The needs assessment in Module 1 addressed all of the stressors that I experience.	4.1 (1.4)	3.7 (1.6)		5.3	36.8	57.9	10	60	30
Part 2 - Feedback on the modules and worksheets4. The SMARTT goal setting worksheet in Module 2 were useful	4.2 (1.1)	4 (1.4)		0	57.9	42.1	0	60	40
Part 2 - Feedback on the modules and worksheets5. Developing a Coping plan in Module 3 was useful in helping me achieve my goal(s)	3.9 (1.2)	4.1 (1.3)		0	68.4	31.6	0	60	40
Part 2 - Feedback on the modules and worksheets6. Determining the support needed in Module 4 was useful in helping me achieve my goal(s)	4 (1.1)	4.1 (1.3)		0	73.7	26.4	0	60	40
Part 2 - Feedback on the modules and worksheets7. Learning about setbacks in Module 5 was useful in helping me achieve my goal(s)	3.8 (1.2)	4 (1.2)		0	73.7	26.3	0	70	30
A MEAN SCORE of all items > 75% , n (%)	5 (23.8%)	3 (30%)
Part 3 - Skills learned1. The TEMPO program was effective in helping me address my main concerns and challenges	3.9 (1.2)	3.8 (1.5)		0	63.2	36.8	10	60	30
Part 3 - Skills learned2. I have learned new skills since beginning the program.	3.6 (1.5)	3.3 (1.9)		5.3	68.4	26.3	30	30	40
Part 3 - Skills learned3. I have incorporated the skills that I learned into my life or daily routine.	3.8 (1.3)	3.4 (1.9)		0	73.7	26.3	20	40	40
Part 3 - Skills learned4. I implemented the skills I learned in the TEMPO program in real life.	3.8 (1.3)	3.1 (2)		0	73.7	26.3	30	40	30
A MEAN SCORE of all items > 75% , n (%)	5 (23.8%)	4 (40%)
Part 4 - Health library1. The material presented in the TEMPO health library was in line with my needs.	4.3 (1.2)	4.2 (1.2)		0	52.6	47.4	0	44.4	55.6
Part 4 - Health library2. It was easy for me to find the information I needed from the health library.	4.3 (1.1)	4.8 (1.1)		0	52.6	47.4	0	22.2	77.8
Part 4 - Health library3. The information in the TEMPO health library helped me address my main concerns and challenges.	4.1 (1.1)	4.3 (1.1)		0	68.4	31.6	0	44.4	55.6
Part 4 - Health library4. The information presented in the TEMPO health library was new to me.	3.1 (1.4)	3.6 (1)		15.8	68.4	15.8	0	77.8	22.2
A MEAN SCORE of all items > 75% , n (%)	5 (23.8%)	4 (40%)
* This include Slightly disagree and Slightly agree
